# Supplementary material for: Cold Atmospheric Plasma Selectively Targets Neuroblastoma: Mechanistic Insights and In Vivo Validation
Source: Cancers (Basel). 2025 Oct 25;17(21):3432. doi: 10.3390/cancers17213432 (PMC12607432; doi:10.3390/cancers17213432)
Supplement: Supplementary file 1 [file cancers-17-03432-s001.zip]

Archive with 1 entries (1 files):
- cancers-3892065-supplementary.pdf
